# Supplementary material for: Automated detection of apoptotic bodies and cells in label-free time-lapse high-throughput video microscopy using deep convolutional neural networks
Source: Bioinformatics. 2023 Sep 29;39(10):btad584. doi: 10.1093/bioinformatics/btad584 (PMC10563152; doi:10.1093/bioinformatics/btad584)
Supplement: btad584_Supplementary_Data [file btad584_supplementary_data.zip]

Archive with 2 entries (2 files):
- Supplementary Video 1.zip
- Supplementary Video 2.zip
